# Supplementary material for: Comparison of antibody titres between intradermal and intramuscular rabies vaccination using inactivated vaccine in cattle in Bhutan
Source: PLoS One. 2019 Jun 10;14(6):e0209946. doi: 10.1371/journal.pone.0209946 (PMC6557474; doi:10.1371/journal.pone.0209946)
Supplement: S1 Dataset — (XLSX) [file pone.0209946.s001.xlsx]

## Sheet: Sheet1
S1 Dataset. Vaccination groups and description of study cattle
Cow	vaccination_route (0=im,1=id)	day_0_titre	day_14	day_30	day_60	day_90	satisf_level (1-5, 1=bad, 5=excellent)	BCS (1-5, 1=weak, 5= fat)	Breed (0= jersery cross,1=local=0)	age_years_4	Sex (0=male, 1=female)	herd_size
1	0	0.06	0.29	0.1	0.17	0.17		2	0	4	1	9
2	1	0.06	0.06	0.06	0.87	0.5	2	2	0	11	1	7
3	0	0.06	4.56	4.56	1.99	4.56		2	1	2	1	9
4	1	0.06	0.39	1.51	0.87	0.5	5	2.5	0	1	1	7
5	0	0.06	1.51	1.51	1.99	0.22		2	0	12	1	7
6	1	0.06	0.66	0.5	0.39		5	3	0	6	1	7
7	0	0.06	1.99	1.15				2	0	1.5	1	7
8	1	0.06	0.66	0.66	0.07	0.06	5	2	1	2	1	7
9	0	0.06	3.46	2.62	1.15	0.29		2	1	4	1	7
10	1	0.06	0.06	0.22	0.29	0.07	5	2	1	5	1	7
11	0	0.06	0.22	0.17	0.22	0.1		2.5	0	12	1	7
12	1	0.06	0.5	0.22	0.29	0.13	5	3	0	1	0	1
13	0	0.06	7.92	0.17	0.5	0.29		2.5	0	2	1	10
14	1	0.06	0.1	0.87	0.5		5	2.5	1	5	0	10
15	0	0.06	0.07	2.62	0.1	0.06		2	1	0.5	0	10
16	1	0.06	1.51	0.66	0.5	0.07	5	2.5	0	1	1	10
17	0	0.06	0.87	6.01	2.62	1.51		3	1	11	0	10
18	1	0.06	0.06	0.07	0.06	0.06	5	2	1	11	1	10
19	0	0.06	0.5	0.39	0.13	0.07		2	1	3	1	10
20	1	0.06	0.17	0.17	0.17	0.22	5	2	1	6	1	10
21	0	0.07	0.5	0.87	0.39			2	1	4	1	6
22	1	0.1	0.5	0.5	0.22		5	2	1	2	0	6
23	0	0.06	13.77	31.55	6.01	0.66		2	0	3	1	5
24	1	0.06	1.15	0.87	0.87	1.99	5	2.5	0	1	1	5
25	0	0.06	0.22	0.87	0.22	0.13		2	0	5	1	11
26	1	0.06	0.39	0.17	0.13	0.13	5	2	0	12	1	11
27	0	0.06	0.29	1.51	0.66	0.17		2	0	11	1	11
28	1	0.06	1.51	3.46	1.51	0.87	4	2	0	1	1	11
29	0	0.06	0.87	1.99	0.39	0.13		2	0	2.5	0	5
30	1	0.06	0.17	0.39	0.39	0.17	5	2	1	1	0	5
31	0	0.06	0.13	0.13	0.07	0.06		3	0	4	1	5
32	1	0.06	1.51	3.46	1.51	0.66	5	2	1	4	1	5
33	0	0.06	1.51	1.51	2.62	0.5		2	0	3	1	7
34	1	0.06	0.29	2.62	1.51	0.17	5	2	0	1	1	7
35	0	0.06	1.51	1.51	0.66	0.29		2	0	11	1	7
36	1	0.06	0.39	0.17	0.17	0.1	5	2	0	1	1	7
37	0	0.06	0.17	0.06	0.06	0.06		2	1	8	1	7
38	1	0.06	1.15	0.66	0.29	0.22	5	2	1	0.75	1	7
39	0	0.06	0.17	1.99	0.5	0.22		2.5	0	5	1	3
40	1	0.06	0.66	1.99	2.62		5	2	1	0.5	1	4
41	0	0.06	0.66	1.15	0.5	0.5		2	0	5	1	6
42	1	0.06	0.39	0.5	0.17	0.13	5	2	0	5	1	6
43	0	0.06	0.87	1.15	1.15	0.39		2	0	6	1	6
44	1	0.06	1.51	2.62	0.39	0.5	4	2	0	3	1	6
45	0	0.06	1.15	0.87	0.87	0.1		2	1	1.5	1	7
46	1	0.06	10.45	10.45	3.46	0.66	5	2	1	1	1	7
47	0	0.06	1.99	3.46	1.51	0.39		3	1	8	1	7
48	1	0.06	0.29	0.39	0.29	0.5	5	3	1	0.5	1	7
49	0	0.13	0.39	0.5	0.66	0.22		3	1	7	1	6
50	1	0.06	0.17	0.17	0.66		5	2	1	2	1	6
51	0	0.06	0.66	1.15	0.39	0.22		2	1	10	1	6
52	1	0.06	0.29	1.51	0.39		5	2	0	2	0	6
53	0	0.06	1.15	1.15				3	0	4	0	5
54	1	0.06	0.39	1.51	0.66	0.17	5	2	0	1	0	5
55	0	0.06	0.87	1.15	0.29	0.17		2	0	6	1	5
56	1	0.06	0.17	0.17	0.39	0.17	4	2	1	1	1	3
57	0	0.06	0.66	0.22	0.06	0.1		2.5	0	4	1	6
58	1	0.06	0.29	1.15	0.5	0.29	5	3	0	6	1	6
59	0	0.06	4.56	1.99	0.22	0.5		2.5	0	5	1	6
60	1	0.06	0.87	1.51	1.15	0.66	4	2	0	1	1	6
61	0	0.06	0.5	0.39	0.1	0.06		2.5	0	1	1	9
62	1	0.06	0.5	0.1	0.06	0.06	5	2.5	0	1	0	9
63	0	0.06	0.5	2.62	0.22			2	1	2	0	9
64	1	0.06	0.5	0.5	0.17	0.07	3	3	0	6	1	9
65	0	0.06	3.46	2.62	0.5	0.29		3	0	5	1	6
66	1	0.06	0.5	0.5	1.15	0.13	4	3	0	5	1	6
67	0	0.06	0.5	0.5	0.39	0.39		3	0	6	1	6
68	1	0.06	0.39	0.87	0.5	0.29	4	2.5	0	0.67	1	6
69	0	0.06	1.51	0.66	0.22	0.22		3	1	6	1	8
70	1	0.06	0.29	0.1	0.5	0.07	4	2.5	0	1	1	8
71	0	0.06	2.62	2.62	0.39	0.5		3	0	9	1	8
72	1	0.06	0.17	0.06	0.87	0.1	4	2.5	0	1	0	8
73	0	0.06	0.5	0.87	0.22	0.17		3	0	4	1	8
74	1	0.06	0.06	0.5	0.17	0.06	5	2	0	2	1	8
75	0	0.06	1.99	0.39	0.17	0.1		3	0	5	1	8
76	1	0.06	0.39	0.66	0.17	0.29	3	3	0	6	1	8
77	0	0.06	6.01	7.92	2.62	1.15		3	0	6	1	8
78	1	0.06	0.39	0.39	0.22	0.22	5	2.5	0	1	1	8
79	0	0.06	0.1	0.17	0.06	0.06		2	0	1.5	1	8
80	1	0.06	0.22	0.17	0.1	0.17	5	3	0	3	1	8
81	0	0.06	0.5					2	1	2	1	9
82	1	0.06	0.13	0.29	0.22	0.29	5	3	0	8	1	9
83	0	0.06	6.01	6.01	0.87	0.87		3	0	10	1	9
84	1	0.06	0.17	0.5	0.22	0.17	3	3	0	6	1	9
85	0	0.06	2.62	3.46	1.15	0.5		3	0	12	1	9
86	1	0.06	0.06				5	2	0	2	0	9
87	0	0.06	4.56	3.46				3	0	4	1	9
88	1	0.06	0.17				5	2	0	0.5	0	9
89	0	0.17	1.51	7.92	1.99	0.87		3	0	15	1	9
90	1	0.06	0.1	0.29	0.07	0.29	5	2	0	1	1	9
91	control	0.06	0.06	0.06	0.06			3	1	5	1	10
92	control	0.06	0.06	0.06	0.06			2	0	4	1	10
93	control	0.06	0.06	0.06	0.06			2.5	0	5	1	5
94	control	0.06	0.1	0.17	0.06			2	0	9	1	11
95	control	0.06	0.06	0.06	0.06			2	0	5	1	7
96	control	0.06	0.06	0.06	0.06			2	1	0.67	1	6
97	control	0.06	0.06	0.06	0.06			3	0	6	1	5
98	control	0.06	0.07	0.07	0.06			3	0	6	1	6
99	control	0.06	0.17	0.06	0.06			2	1	1	1	8
100	control	0.06	0.06	0.06	0.06			3	0	6	1	8
